# Supplementary material for: Key role of mitochondrial mutation Leu107Ser (COX1) in deltamethrin resistance in salmon lice (Lepeophtheirus salmonis)
Source: Sci Rep. 2022 Jun 20;12:10356. doi: 10.1038/s41598-022-14023-1 (PMC9209418; doi:10.1038/s41598-022-14023-1)
Supplement: Supplementary file 2 — Supplementary Information 2. [file 41598_2022_14023_MOESM2_ESM.csv]

## Supplementary Data S1. Raw data of deltamethrin bioassays with copepodid _L. salmonis_ larvae (Table 3).
Origin	Bioassay_id	Dose	Total	Unaffected	Affected
Farm_site_7	13	0	3	3	0
Farm_site_7	13	0.1	8	8	0
Farm_site_7	13	0.1	5	5	0
Farm_site_7	13	1	7	5	2
Farm_site_7	13	1	7	5	2
Farm_site_7	13	10	6	5	1
Farm_site_7	13	10	7	2	5
Farm_site_7	13	100	9	0	9
Farm_site_7	13	100	5	0	5
Farm_site_5	10	0	9	9	0
Farm_site_5	10	0.1	9	5	4
Farm_site_5	10	0.1	12	12	0
Farm_site_5	10	0.22	4	3	1
Farm_site_5	10	0.22	4	3	1
Farm_site_5	10	0.46	6	5	1
Farm_site_5	10	0.46	12	11	1
Farm_site_5	10	1	9	8	1
Farm_site_5	10	1	9	8	1
Farm_site_5	10	2.15	11	10	1
Farm_site_5	10	2.15	10	6	4
Farm_site_5	10	4.64	9	5	4
Farm_site_5	10	4.64	6	3	3
Farm_site_5	10	10	10	5	5
Farm_site_5	10	10	11	4	7
Farm_site_5	10	21.54	8	3	5
Farm_site_5	10	21.54	9	3	6
Farm_site_5	10	46.42	7	1	6
Farm_site_5	10	46.42	7	0	7
Farm_site_5	10	100	9	0	9
Farm_site_5	11	0	8	8	0
Farm_site_5	11	0	5	5	0
Farm_site_5	11	0.1	7	6	1
Farm_site_5	11	0.22	9	8	1
Farm_site_5	11	0.46	9	8	1
Farm_site_5	11	0.46	11	9	2
Farm_site_5	11	1	8	4	4
Farm_site_5	11	1	11	9	2
Farm_site_5	11	2.15	8	6	2
Farm_site_5	11	2.15	9	6	3
Farm_site_5	11	4.64	9	5	4
Farm_site_5	11	4.64	9	7	2
Farm_site_5	11	10	12	5	7
Farm_site_5	11	10	14	6	8
Farm_site_5	11	21.54	11	1	10
Farm_site_5	11	21.54	10	2	8
Farm_site_5	11	46.42	8	0	8
Farm_site_5	11	46.42	8	0	8
Farm_site_5	11	100	9	0	9
Farm_site_6	12	0	7	7	0
Farm_site_6	12	0.1	6	6	0
Farm_site_6	12	0.22	6	6	0
Farm_site_6	12	0.46	7	6	1
Farm_site_6	12	1	7	7	0
Farm_site_6	12	1	3	2	1
Farm_site_6	12	2.15	11	7	4
Farm_site_6	12	2.15	9	5	4
Farm_site_6	12	4.64	11	4	7
Farm_site_6	12	4.64	4	1	3
Farm_site_6	12	10	12	1	11
Farm_site_6	12	10	7	2	5
Farm_site_6	12	21.54	8	0	8
Farm_site_6	12	21.54	6	0	6
Farm_site_6	12	46.42	9	0	9
Farm_site_6	12	100	7	0	7
IoA-00	1	0	5	5	0
IoA-00	1	0	5	5	0
IoA-00	1	0.1	6	3	3
IoA-00	1	0.1	7	5	2
IoA-00	1	0.22	6	0	6
IoA-00	1	0.22	5	1	4
IoA-00	1	0.46	7	1	6
IoA-00	1	0.46	5	0	5
IoA-00	1	1	8	0	8
IoA-00	1	1	8	0	8
IoA-00	1	2.15	7	0	7
IoA-00	1	2.15	7	0	7
IoA-00	1	4.64	5	0	5
IoA-00	1	4.64	9	0	9
IoA-00	1	10	10	0	10
IoA-00	1	10	8	0	8
IoA-00	1	21.54	8	0	8
IoA-00	1	21.54	6	0	6
IoA-00	1	46.42	7	0	7
IoA-00	2	0	10	10	0
IoA-00	2	0	9	9	0
IoA-00	2	0.1	8	4	4
IoA-00	2	0.1	10	7	3
IoA-00	2	0.22	8	2	6
IoA-00	2	0.22	12	4	8
IoA-00	2	0.46	11	0	11
IoA-00	2	0.46	0	0	0
IoA-00	2	1	7	0	7
IoA-00	2	1	10	0	10
IoA-00	2	2.15	11	0	11
IoA-00	2	2.15	10	0	10
IoA-00	2	4.64	9	0	9
IoA-00	2	4.64	11	0	11
IoA-00	2	10	5	0	5
IoA-00	2	10	7	0	7
IoA-00	2	21.54	7	0	7
IoA-00	2	21.54	11	0	11
IoA-00	2	46.42	6	0	6
IoA-00	3	0	11	11	0
IoA-00	3	0	12	12	0
IoA-00	3	0.1	10	4	6
IoA-00	3	0.1	7	4	3
IoA-00	3	0.22	8	1	7
IoA-00	3	0.22	7	1	6
IoA-00	3	0.46	9	1	8
IoA-00	3	0.46	8	0	8
IoA-00	3	1	8	0	8
IoA-00	3	1	9	0	9
IoA-00	3	2.15	10	0	10
IoA-00	3	2.15	9	0	9
IoA-00	3	4.64	9	0	9
IoA-00	3	4.64	8	0	8
IoA-00	3	10	10	0	10
IoA-00	3	10	10	0	10
IoA-00	3	21.54	11	0	11
IoA-00	3	21.54	11	0	11
IoA-00	3	46.42	11	0	11
IoA-00	4	0	13	13	0
IoA-00	4	0	7	7	0
IoA-00	4	0.1	12	8	4
IoA-00	4	0.1	9	6	3
IoA-00	4	0.22	11	5	6
IoA-00	4	0.22	10	7	3
IoA-00	4	0.46	10	2	8
IoA-00	4	0.46	13	3	10
IoA-00	4	1	11	0	11
IoA-00	4	1	6	1	5
IoA-00	4	2.15	7	0	7
IoA-00	4	2.15	9	0	9
IoA-00	4	4.64	10	0	10
IoA-00	4	4.64	9	0	9
IoA-00	4	10	10	0	10
IoA-00	4	10	9	0	9
IoA-00	4	21.54	13	0	13
IoA-00	4	21.54	11	0	11
IoA-00	4	46.42	10	0	10
IoA-00	5	0	10	10	0
IoA-00	5	0	7	4	3
IoA-00	5	0.1	11	8	3
IoA-00	5	0.22	9	4	5
IoA-00	5	0.22	7	3	4
IoA-00	5	0.46	12	2	10
IoA-00	5	0.46	8	1	7
IoA-00	5	1	10	2	8
IoA-00	5	1	10	0	10
IoA-00	5	2.15	9	0	9
IoA-00	5	2.15	9	0	9
IoA-00	5	4.64	9	0	9
IoA-00	5	4.64	10	0	10
IoA-00	5	10	10	0	10
IoA-00	5	10	9	0	9
IoA-00	5	21.54	10	0	10
IoA-00	5	46.42	7	0	7
IoA-00	6	0	9	9	0
IoA-00	6	0.1	6	4	2
IoA-00	6	0.1	19	12	7
IoA-00	6	0.22	8	3	5
IoA-00	6	0.22	11	2	9
IoA-00	6	0.46	9	2	7
IoA-00	6	0.46	10	2	8
IoA-00	6	1	9	1	8
IoA-00	6	1	10	1	9
IoA-00	6	2.15	13	0	13
IoA-00	6	2.15	10	1	9
IoA-00	6	4.64	8	0	8
IoA-00	6	4.64	10	0	10
IoA-00	6	10	6	0	6
IoA-00	6	10	8	0	8
IoA-02	7	0	7	6	1
IoA-02	7	0	8	8	0
IoA-02	7	0.1	7	7	0
IoA-02	7	0.1	6	6	0
IoA-02	7	0.22	9	8	1
IoA-02	7	0.22	8	8	0
IoA-02	7	0.46	7	7	0
IoA-02	7	0.46	9	8	1
IoA-02	7	1	9	9	0
IoA-02	7	1	6	5	1
IoA-02	7	2.15	9	9	0
IoA-02	7	2.15	8	7	1
IoA-02	7	4.64	8	5	3
IoA-02	7	4.64	13	6	7
IoA-02	7	10	12	5	7
IoA-02	7	10	5	0	5
IoA-02	7	21.54	11	0	11
IoA-02	7	21.54	7	0	7
IoA-02	7	46.42	10	0	10
IoA-02	8	0	9	9	0
IoA-02	8	0.1	7	7	0
IoA-02	8	0.1	7	7	0
IoA-02	8	0.22	9	9	0
IoA-02	8	0.22	7	7	0
IoA-02	8	0.46	7	7	0
IoA-02	8	0.46	9	9	0
IoA-02	8	1	5	8	0
IoA-02	8	1	10	7	2
IoA-02	8	2.15	9	6	3
IoA-02	8	2.15	8	7	1
IoA-02	8	4.64	7	5	2
IoA-02	8	4.64	5	3	2
IoA-02	8	10	2	0	2
IoA-02	8	10	7	4	3
IoA-02	8	21.54	5	0	5
IoA-02	8	21.54	0	0	0
IoA-02	8	46.42	5	0	5
IoA-02	8	46.42	5	0	5
IoA-02	9	0	9	9	0
IoA-02	9	0.1	10	10	0
IoA-02	9	0.22	8	8	0
IoA-02	9	0.46	7	7	0
IoA-02	9	1	10	9	1
IoA-02	9	2.15	8	4	4
IoA-02	9	2.15	9	5	4
IoA-02	9	4.64	9	3	6
IoA-02	9	4.64	9	4	5
IoA-02	9	10	10	3	7
IoA-02	9	21.54	8	0	8
