# Supplementary material for: Key role of mitochondrial mutation Leu107Ser (COX1) in deltamethrin resistance in salmon lice (Lepeophtheirus salmonis)
Source: Sci Rep. 2022 Jun 20;12:10356. doi: 10.1038/s41598-022-14023-1 (PMC9209418; doi:10.1038/s41598-022-14023-1)
Supplement: Supplementary file 3 — Supplementary Information 3. [file 41598_2022_14023_MOESM3_ESM.csv]

## Supplementary Data S2. MtDNA SNP genotypes in historical _L. salmonis_ samples. Data from Tjensvoll et al. (2006)	who have reported sequences of four mtDNA genes in a total of 180 lice from six Atlantic populations	were re-analysed to derive genotypes for eight mtDNA SNP loci studied in this report and assign samples to mtDNA haplotypes. For each SNP locus	"0" denotes the allele found in haplotype 1A	while "1" indicates the alternative allele (see Supplementary Table S8).
Population	Gender	Sample	SNP_Locus_8600	SNP_Locus_9030	SNP_Locus_9426	SNP_Locus_10094	SNP_Locus_10722	SNP_Locus_13466	SNP_Locus_14013	SNP_Locus_14751	Haplotype
LsC	F	1	0	0	0	0	0	0	0	0	1A
LsC	F	2	0	0	0	0	0	0	0	0	1A
LsC	F	3	0	0	1	0	0	1	0	1	1B
LsC	F	4	0	0	0	0	0	0	0	0	1A
LsC	F	5	0	0	0	0	0	0	0	0	1A
LsC	F	6	0	0	0	0	0	0	0	0	1A
LsC	F	7	0	0	1	0	0	1	0	1	1B
LsC	F	8	0	0	0	0	0	0	0	0	1A
LsC	F	9	0	0	0	0	0	0	0	0	1A
LsC	F	10	0	0	0	0	0	0	0	0	1A
LsC	F	11	0	0	0	0	1	0	0	0	1K
LsC	F	12	0	0	0	0	0	0	0	0	1A
LsC	F	13	0	0	0	0	0	0	0	0	1A
LsC	F	14	0	0	0	0	0	0	0	0	1A
LsC	F	15	0	0	0	0	0	0	0	0	1A
LsC	M	1	0	0	0	0	0	0	0	0	1A
LsC	M	2	0	0	0	0	0	0	0	0	1A
LsC	M	3	0	0	1	0	0	1	0	1	1B
LsC	M	4	0	0	0	0	0	0	0	0	1A
LsC	M	5	0	0	1	1	0	1	0	1	1I
LsC	M	6	0	0	1	0	0	1	0	1	1B
LsC	M	7	0	0	0	0	0	0	0	0	1A
LsC	M	8	0	0	0	0	0	0	0	0	1A
LsC	M	9	0	0	0	0	0	0	0	0	1A
LsC	M	10	0	0	0	0	0	0	0	0	1A
LsC	M	11	0	0	0	0	0	0	0	0	1A
LsC	M	12	0	0	0	0	0	0	0	0	1A
LsC	M	13	0	0	0	0	0	0	0	0	1A
LsC	M	14	0	0	0	0	0	0	0	0	1A
LsC	M	15	0	0	0	0	0	0	0	0	1A
LsFo	F	1	0	0	0	0	0	0	0	0	1A
LsFo	F	2	0	0	0	0	0	1	0	0	1D
LsFo	F	3	0	0	0	0	0	0	0	0	1A
LsFo	F	4	0	0	0	0	0	0	0	0	1A
LsFo	F	5	0	0	0	0	0	0	0	0	1A
LsFo	F	6	0	0	1	0	0	1	0	1	1B
LsFo	F	7	0	0	0	0	0	0	0	0	1A
LsFo	F	8	0	0	0	0	0	0	0	0	1A
LsFo	F	9	0	0	0	0	0	0	0	0	1A
LsFo	F	10	0	0	0	0	0	0	0	0	1A
LsFo	F	11	0	0	1	0	0	1	0	1	1B
LsFo	F	12	0	0	0	0	0	0	0	0	1A
LsFo	F	13	0	0	0	0	0	0	0	0	1A
LsFo	F	14	0	0	1	0	0	0	0	0	1E/F
LsFo	F	15	0	0	0	0	1	0	0	0	1K
LsFo	M	1	0	0	0	0	0	0	0	0	1A
LsFo	M	2	0	0	1	0	0	1	0	1	1B
LsFo	M	3	0	0	1	0	0	1	0	1	1B
LsFo	M	4	0	0	0	0	0	0	0	0	1A
LsFo	M	5	0	0	0	0	0	1	0	0	1D
LsFo	M	6	0	0	0	0	0	0	0	0	1A
LsFo	M	7	0	0	0	0	0	0	0	0	1A
LsFo	M	8	0	0	0	0	0	1	0	1	1G
LsFo	M	9	0	0	1	0	0	1	0	1	1B
LsFo	M	10	0	0	0	0	0	0	0	0	1A
LsFo	M	11	0	0	0	0	0	0	0	0	1A
LsFo	M	12	0	0	1	0	0	1	0	1	1B
LsFo	M	13	0	0	0	0	0	0	0	0	1A
LsFo	M	14	0	0	1	0	0	1	0	1	1B
LsFo	M	15	0	0	0	0	0	0	0	0	1A
LsK	F	1	0	0	0	0	0	0	0	0	1A
LsK	F	2	0	0	0	0	0	0	0	0	1A
LsK	F	3	0	0	0	0	0	0	0	0	1A
LsK	F	4	0	0	0	0	0	0	0	0	1A
LsK	F	5	0	0	0	0	0	0	0	0	1A
LsK	F	6	0	0	0	0	0	0	0	0	1A
LsK	F	7	0	0	1	0	0	1	0	1	1B
LsK	F	8	0	0	0	0	0	0	0	0	1A
LsK	F	9	0	0	0	0	0	0	0	0	1A
LsK	F	10	0	0	0	0	0	0	0	0	1A
LsK	F	11	0	0	0	0	0	0	0	0	1A
LsK	F	12	0	0	0	0	0	0	0	0	1A
LsK	F	13	0	0	0	0	0	0	0	0	1A
LsK	F	14	0	0	0	0	0	0	0	0	1A
LsK	F	15	0	0	0	0	0	0	0	0	1A
LsK	M	1	0	0	0	0	0	0	0	0	1A
LsK	M	2	0	0	0	0	0	0	0	0	1A
LsK	M	3	0	0	0	0	0	0	0	0	1A
LsK	M	4	0	0	0	0	0	0	0	0	1A
LsK	M	5	0	0	0	0	0	0	0	0	1A
LsK	M	6	0	0	0	0	0	0	0	0	1A
LsK	M	7	0	0	0	0	0	1	0	1	1G
LsK	M	8	0	0	1	0	0	1	0	1	1B
LsK	M	9	0	0	0	0	0	0	0	0	1A
LsK	M	10	0	0	0	0	0	0	0	0	1A
LsK	M	11	0	0	0	0	0	0	0	0	1A
LsK	M	12	0	0	0	0	0	0	0	0	1A
LsK	M	13	0	0	0	0	0	0	0	0	1A
LsK	M	14	0	0	0	0	0	1	0	0	1D
LsK	M	15	0	0	1	0	0	0	0	1	1J
LsR	F	1	0	0	0	0	0	0	0	0	1A
LsR	F	2	0	0	1	0	0	1	0	1	1B
LsR	F	3	0	0	0	0	0	0	0	0	1A
LsR	F	4	0	0	0	0	0	0	0	0	1A
LsR	F	5	0	0	0	0	1	0	0	0	1K
LsR	F	6	0	0	0	0	0	0	0	0	1A
LsR	F	7	0	0	0	0	0	0	0	0	1A
LsR	F	10	0	0	0	0	0	0	0	0	1A
LsR	F	11	0	0	0	0	0	1	0	0	1D
LsR	F	12	0	0	0	0	0	1	0	1	1G
LsR	F	13	0	0	0	0	0	0	0	0	1A
LsR	F	14	0	0	0	0	0	0	0	0	1A
LsR	F	15	0	0	0	0	0	0	0	0	1A
LsR	F	16	0	0	1	0	0	0	0	0	1E/F
LsR	F	18	0	0	0	0	0	0	0	0	1A
LsR	F	22	0	0	0	0	0	0	0	0	1A
LsR	F	23	0	0	0	0	0	0	0	0	1A
LsR	F	24	0	0	1	0	0	1	0	1	1B
LsR	F	25	0	0	0	0	0	0	0	0	1A
LsR	F	26	0	0	0	0	0	0	0	0	1A
LsR	F	27	0	0	0	0	0	0	0	0	1A
LsR	F	28	0	0	1	0	0	1	0	1	1B
LsR	F	29	0	0	0	0	0	0	0	1	1L
LsR	F	30	0	0	1	1	0	1	0	1	1I
LsR	F	32	0	0	0	0	0	0	0	0	1A
LsR	F	34	0	0	0	0	0	0	0	0	1A
LsR	F	37	0	0	1	0	0	1	0	1	1B
LsR	F	39	0	0	0	0	0	0	0	0	1A
LsR	F	41	0	0	0	0	0	0	0	0	1A
LsR	F	44	0	0	0	0	0	0	0	0	1A
LsSu	F	1	0	0	0	0	0	0	0	0	1A
LsSu	F	2	0	0	0	0	0	0	0	0	1A
LsSu	F	3	0	0	0	0	0	0	0	0	1A
LsSu	F	4	0	0	0	0	0	0	0	0	1A
LsSu	F	5	0	0	0	0	0	1	0	0	1D
LsSu	F	6	0	0	0	0	0	0	0	0	1A
LsSu	F	7	0	0	0	0	0	0	0	0	1A
LsSu	F	8	0	0	0	0	0	0	0	0	1A
LsSu	F	9	0	0	0	0	0	0	0	0	1A
LsSu	F	10	0	0	0	0	0	0	0	0	1A
LsSu	F	11	0	0	0	0	0	0	0	0	1A
LsSu	F	12	0	0	1	0	0	1	0	1	1B
LsSu	F	13	0	0	1	0	0	1	0	1	1B
LsSu	F	14	0	0	0	0	0	0	0	0	1A
LsSu	F	15	0	0	0	0	0	0	0	0	1A
LsSu	M	1	0	0	0	0	0	0	0	0	1A
LsSu	M	2	0	0	0	0	0	0	0	0	1A
LsSu	M	3	0	0	0	0	0	0	0	0	1A
LsSu	M	4	0	0	0	0	0	0	0	0	1A
LsSu	M	5	0	0	0	0	0	0	0	0	1A
LsSu	M	6	0	0	0	0	0	0	0	0	1A
LsSu	M	7	0	0	0	0	0	0	0	0	1A
LsSu	M	8	0	0	0	0	0	0	0	0	1A
LsSu	M	9	0	0	0	0	0	0	0	0	1A
LsSu	M	10	0	0	0	0	0	0	0	0	1A
LsSu	M	11	0	0	0	0	0	0	0	0	1A
LsSu	M	12	0	0	0	0	0	0	0	0	1A
LsSu	M	13	0	0	0	0	0	0	0	0	1A
LsSu	M	14	0	0	0	0	0	0	0	0	1A
LsSu	M	15	0	0	0	0	0	0	0	0	1A
LsT	F	1	0	0	0	0	0	0	0	0	1A
LsT	F	2	0	0	0	0	0	0	0	0	1A
LsT	F	3	0	0	0	0	0	0	0	0	1A
LsT	F	4	0	0	0	0	0	0	0	0	1A
LsT	F	5	0	0	0	0	0	0	0	0	1A
LsT	F	6	0	0	0	0	0	0	0	0	1A
LsT	F	7	0	0	0	0	0	0	0	0	1A
LsT	F	8	0	0	0	0	0	0	0	0	1A
LsT	F	9	0	0	0	0	0	0	0	0	1A
LsT	F	10	0	0	0	0	0	0	0	0	1A
LsT	F	11	0	0	0	0	0	0	0	0	1A
LsT	F	12	0	0	0	0	0	0	0	0	1A
LsT	F	13	0	0	0	0	0	0	0	0	1A
LsT	F	14	0	0	0	0	0	0	0	0	1A
LsT	F	15	0	0	0	0	0	0	0	0	1A
LsT	M	1	0	0	0	0	0	0	0	0	1A
LsT	M	2	0	0	0	0	0	0	0	0	1A
LsT	M	3	0	0	0	0	0	0	0	0	1A
LsT	M	4	0	0	0	0	0	0	0	0	1A
LsT	M	5	0	0	0	0	0	0	0	0	1A
LsT	M	6	0	0	0	0	0	0	0	0	1A
LsT	M	7	0	0	0	0	0	0	0	1	1L
LsT	M	8	0	0	0	0	0	0	0	0	1A
LsT	M	9	0	0	0	0	0	0	0	0	1A
LsT	M	10	0	0	0	0	0	1	0	1	1G
LsT	M	11	0	0	0	0	0	0	0	0	1A
LsT	M	12	0	0	0	0	0	0	0	0	1A
LsT	M	13	0	0	0	0	0	0	0	0	1A
LsT	M	14	0	0	1	0	0	1	0	1	1B
LsT	M	15	0	0	1	0	0	1	0	1	1B
