# Supplementary material for: Key role of mitochondrial mutation Leu107Ser (COX1) in deltamethrin resistance in salmon lice (Lepeophtheirus salmonis)
Source: Sci Rep. 2022 Jun 20;12:10356. doi: 10.1038/s41598-022-14023-1 (PMC9209418; doi:10.1038/s41598-022-14023-1)
Supplement: Supplementary file 4 — Supplementary Information 4. [file 41598_2022_14023_MOESM4_ESM.csv]

## Supplementary Data S3. MtDNA SNP genotypes in DTM resistant and susceptible _L. salmonis_ strains derived from Norwegian isolates. Bakke et al. (2018) have reported mtDNA SNPs in DTM susceptible (strain S) and resistant (strain R) _L. salmonis_ strains. The SNP loci assessed include 16 SNPs studied in this report	for which genotypes expressed in the Norwegian strains have been compiled. For each SNP locus	"1" denotes the allele found in haplotype 1A	while "1" indicates the alternative allele (see Supplementary Table S8).
SNP_locus_ID	strain_S	strain_R
3338	0	1
5889	0	1
8134	0	1
8600	0	1
714	0	1
1174	0	1
1678	0	1
3056	0	1
4563	0	1
6325	0	1
9030	0	1
9426	0	1
10094	0	1
11190	0	1
14013	0	1
14751	0	1
