# Supplementary material for: Key role of mitochondrial mutation Leu107Ser (COX1) in deltamethrin resistance in salmon lice (Lepeophtheirus salmonis)
Source: Sci Rep. 2022 Jun 20;12:10356. doi: 10.1038/s41598-022-14023-1 (PMC9209418; doi:10.1038/s41598-022-14023-1)
Supplement: Supplementary file 5 — Supplementary Information 5. [file 41598_2022_14023_MOESM5_ESM.csv]

## Supplementary Data S4. Raw data of deltamethrin bioassays with preadult/adult _L. salmonis_ (Figure 2).
Sea louse strain/population	DTM concentration (ug/L)	Replicate	Sex	N_unaffected	N_affected	N_total
IoA-00 dam x IoA-00 sire	0	1	Female	6	0	6
IoA-00 dam x IoA-00 sire	0	2	Female	6	0	6
IoA-00 dam x IoA-00 sire	0.125	1	Female	6	0	6
IoA-00 dam x IoA-00 sire	0.125	2	Female	6	0	6
IoA-00 dam x IoA-00 sire	0.25	1	Female	4	1	5
IoA-00 dam x IoA-00 sire	0.25	2	Female	1	4	5
IoA-00 dam x IoA-00 sire	0.5	1	Female	0	5	5
IoA-00 dam x IoA-00 sire	0.5	2	Female	2	4	6
IoA-00 dam x IoA-00 sire	1	1	Female	0	5	5
IoA-00 dam x IoA-00 sire	1	2	Female	0	5	5
IoA-00 dam x IoA-00 sire	2	1	Female	0	6	6
IoA-00 dam x IoA-00 sire	2	2	Female	0	6	6
IoA-00 dam x IoA-00 sire	4	1	Female	0	6	6
IoA-00 dam x IoA-00 sire	4	2	Female	0	6	6
IoA-00 dam x IoA-00 sire	0	1	Male	5	0	5
IoA-00 dam x IoA-00 sire	0	2	Male	5	0	5
IoA-00 dam x IoA-00 sire	0.125	1	Male	4	1	5
IoA-00 dam x IoA-00 sire	0.125	2	Male	2	2	4
IoA-00 dam x IoA-00 sire	0.25	1	Male	5	0	5
IoA-00 dam x IoA-00 sire	0.25	2	Male	1	4	5
IoA-00 dam x IoA-00 sire	0.5	1	Male	0	6	6
IoA-00 dam x IoA-00 sire	0.5	2	Male	0	4	4
IoA-00 dam x IoA-00 sire	1	1	Male	0	5	5
IoA-00 dam x IoA-00 sire	1	2	Male	0	5	5
IoA-00 dam x IoA-00 sire	2	1	Male	0	3	3
IoA-00 dam x IoA-00 sire	2	2	Male	0	4	4
IoA-00 dam x IoA-00 sire	4	1	Male	0	4	4
IoA-00 dam x IoA-00 sire	4	2	Male	0	6	6
IoA-00 dam x IoA-10 sire	0	1	Female	4	0	4
IoA-00 dam x IoA-10 sire	0	2	Female	4	0	4
IoA-00 dam x IoA-10 sire	0.125	1	Female	5	1	6
IoA-00 dam x IoA-10 sire	0.125	2	Female	4	0	4
IoA-00 dam x IoA-10 sire	0.25	1	Female	4	1	5
IoA-00 dam x IoA-10 sire	0.25	2	Female	5	0	5
IoA-00 dam x IoA-10 sire	0.5	1	Female	3	2	5
IoA-00 dam x IoA-10 sire	0.5	2	Female	1	4	5
IoA-00 dam x IoA-10 sire	1	1	Female	0	5	5
IoA-00 dam x IoA-10 sire	1	2	Female	3	1	4
IoA-00 dam x IoA-10 sire	2	1	Female	0	5	5
IoA-00 dam x IoA-10 sire	2	2	Female	1	4	5
IoA-00 dam x IoA-10 sire	4	1	Female	0	5	5
IoA-00 dam x IoA-10 sire	4	2	Female	0	5	5
IoA-00 dam x IoA-10 sire	8	1	Female	0	5	5
IoA-00 dam x IoA-10 sire	8	2	Female	0	6	6
IoA-00 dam x IoA-10 sire	16	1	Female	0	5	5
IoA-00 dam x IoA-10 sire	16	2	Female	0	5	5
IoA-00 dam x IoA-10 sire	32	1	Female	0	7	7
IoA-00 dam x IoA-10 sire	32	2	Female	0	3	3
IoA-00 dam x IoA-10 sire	0	1	Male	6	0	6
IoA-00 dam x IoA-10 sire	0	2	Male	6	0	6
IoA-00 dam x IoA-10 sire	0.125	1	Male	6	0	6
IoA-00 dam x IoA-10 sire	0.125	2	Male	6	0	6
IoA-00 dam x IoA-10 sire	0.25	1	Male	6	1	7
IoA-00 dam x IoA-10 sire	0.25	2	Male	3	1	4
IoA-00 dam x IoA-10 sire	0.5	1	Male	2	3	5
IoA-00 dam x IoA-10 sire	0.5	2	Male	2	4	6
IoA-00 dam x IoA-10 sire	1	1	Male	0	4	4
IoA-00 dam x IoA-10 sire	1	2	Male	4	2	6
IoA-00 dam x IoA-10 sire	2	1	Male	0	5	5
IoA-00 dam x IoA-10 sire	2	2	Male	1	4	5
IoA-00 dam x IoA-10 sire	4	1	Male	0	5	5
IoA-00 dam x IoA-10 sire	4	2	Male	0	6	6
IoA-00 dam x IoA-10 sire	8	1	Male	0	6	6
IoA-00 dam x IoA-10 sire	8	2	Male	0	5	5
IoA-00 dam x IoA-10 sire	16	1	Male	0	5	5
IoA-00 dam x IoA-10 sire	16	2	Male	0	6	6
IoA-00 dam x IoA-10 sire	32	1	Male	0	5	5
IoA-00 dam x IoA-10 sire	32	2	Male	0	4	4
IoA-10 dam x IoA-00 sire	0	1	Female	6	0	6
IoA-10 dam x IoA-00 sire	0	2	Female	6	0	6
IoA-10 dam x IoA-00 sire	0.125	1	Female	4	0	4
IoA-10 dam x IoA-00 sire	0.125	2	Female	6	0	6
IoA-10 dam x IoA-00 sire	0.25	1	Female	5	0	5
IoA-10 dam x IoA-00 sire	0.25	2	Female	5	0	5
IoA-10 dam x IoA-00 sire	0.5	1	Female	4	0	4
IoA-10 dam x IoA-00 sire	0.5	2	Female	6	0	6
IoA-10 dam x IoA-00 sire	1	1	Female	5	0	5
IoA-10 dam x IoA-00 sire	1	2	Female	6	0	6
IoA-10 dam x IoA-00 sire	2	1	Female	4	1	5
IoA-10 dam x IoA-00 sire	2	2	Female	6	0	6
IoA-10 dam x IoA-00 sire	4	1	Female	5	0	5
IoA-10 dam x IoA-00 sire	4	2	Female	2	1	3
IoA-10 dam x IoA-00 sire	8	1	Female	3	2	5
IoA-10 dam x IoA-00 sire	8	2	Female	5	1	6
IoA-10 dam x IoA-00 sire	16	1	Female	2	2	4
IoA-10 dam x IoA-00 sire	16	2	Female	3	2	5
IoA-10 dam x IoA-00 sire	32	1	Female	1	2	3
IoA-10 dam x IoA-00 sire	32	2	Female	3	2	5
IoA-10 dam x IoA-00 sire	0	1	Male	5	0	5
IoA-10 dam x IoA-00 sire	0	2	Male	6	0	6
IoA-10 dam x IoA-00 sire	0.125	1	Male	5	0	5
IoA-10 dam x IoA-00 sire	0.125	2	Male	5	0	5
IoA-10 dam x IoA-00 sire	0.25	1	Male	5	0	5
IoA-10 dam x IoA-00 sire	0.25	2	Male	5	0	5
IoA-10 dam x IoA-00 sire	0.5	1	Male	6	0	6
IoA-10 dam x IoA-00 sire	0.5	2	Male	4	0	4
IoA-10 dam x IoA-00 sire	1	1	Male	6	0	6
IoA-10 dam x IoA-00 sire	1	2	Male	7	0	7
IoA-10 dam x IoA-00 sire	2	1	Male	6	0	6
IoA-10 dam x IoA-00 sire	2	2	Male	5	0	5
IoA-10 dam x IoA-00 sire	4	1	Male	6	0	6
IoA-10 dam x IoA-00 sire	4	2	Male	7	0	7
IoA-10 dam x IoA-00 sire	8	1	Male	2	3	5
IoA-10 dam x IoA-00 sire	8	2	Male	6	1	7
IoA-10 dam x IoA-00 sire	16	1	Male	3	2	5
IoA-10 dam x IoA-00 sire	16	2	Male	3	2	5
IoA-10 dam x IoA-00 sire	32	1	Male	5	2	7
IoA-10 dam x IoA-00 sire	32	2	Male	1	2	4
IoA-10 dam x IoA-10 sire	0	1	Female	4	0	4
IoA-10 dam x IoA-10 sire	0	2	Female	4	0	4
IoA-10 dam x IoA-10 sire	0.125	1	Female	5	0	5
IoA-10 dam x IoA-10 sire	0.125	2	Female	5	0	5
IoA-10 dam x IoA-10 sire	0.25	1	Female	4	0	4
IoA-10 dam x IoA-10 sire	0.25	2	Female	4	0	4
IoA-10 dam x IoA-10 sire	0.5	1	Female	5	0	5
IoA-10 dam x IoA-10 sire	0.5	2	Female	5	0	5
IoA-10 dam x IoA-10 sire	1	1	Female	4	0	4
IoA-10 dam x IoA-10 sire	1	2	Female	5	0	5
IoA-10 dam x IoA-10 sire	2	1	Female	5	0	5
IoA-10 dam x IoA-10 sire	2	2	Female	4	0	4
IoA-10 dam x IoA-10 sire	4	1	Female	5	0	5
IoA-10 dam x IoA-10 sire	4	2	Female	5	1	6
IoA-10 dam x IoA-10 sire	8	1	Female	3	2	5
IoA-10 dam x IoA-10 sire	8	2	Female	5	0	5
IoA-10 dam x IoA-10 sire	16	1	Female	5	1	6
IoA-10 dam x IoA-10 sire	16	2	Female	4	2	6
IoA-10 dam x IoA-10 sire	32	1	Female	1	4	5
IoA-10 dam x IoA-10 sire	32	2	Female	3	2	5
IoA-10 dam x IoA-10 sire	0	1	Male	5	0	5
IoA-10 dam x IoA-10 sire	0	2	Male	6	1	7
IoA-10 dam x IoA-10 sire	0.125	1	Male	6	0	6
IoA-10 dam x IoA-10 sire	0.125	2	Male	5	0	5
IoA-10 dam x IoA-10 sire	0.25	1	Male	4	0	4
IoA-10 dam x IoA-10 sire	0.25	2	Male	6	0	6
IoA-10 dam x IoA-10 sire	0.5	1	Male	6	0	6
IoA-10 dam x IoA-10 sire	0.5	2	Male	6	0	6
IoA-10 dam x IoA-10 sire	1	1	Male	6	0	6
IoA-10 dam x IoA-10 sire	1	2	Male	6	0	6
IoA-10 dam x IoA-10 sire	2	1	Male	6	0	6
IoA-10 dam x IoA-10 sire	2	2	Male	7	0	7
IoA-10 dam x IoA-10 sire	4	1	Male	6	0	6
IoA-10 dam x IoA-10 sire	4	2	Male	6	0	6
IoA-10 dam x IoA-10 sire	8	1	Male	4	1	5
IoA-10 dam x IoA-10 sire	8	2	Male	5	1	6
IoA-10 dam x IoA-10 sire	16	1	Male	4	0	4
IoA-10 dam x IoA-10 sire	16	2	Male	3	2	5
IoA-10 dam x IoA-10 sire	32	1	Male	1	5	6
IoA-10 dam x IoA-10 sire	32	2	Male	3	3	6
IoA-02 dam x IoA-02 sire	0	1	Female	6	0	6
IoA-02 dam x IoA-02 sire	0	2	Female	6	0	6
IoA-02 dam x IoA-02 sire	1	1	Female	5	0	5
IoA-02 dam x IoA-02 sire	1	2	Female	4	0	4
IoA-02 dam x IoA-02 sire	2	1	Female	4	0	4
IoA-02 dam x IoA-02 sire	2	2	Female	5	0	5
IoA-02 dam x IoA-02 sire	4	1	Female	5	0	5
IoA-02 dam x IoA-02 sire	4	2	Female	5	0	5
IoA-02 dam x IoA-02 sire	8	1	Female	6	0	6
IoA-02 dam x IoA-02 sire	8	2	Female	5	0	5
IoA-02 dam x IoA-02 sire	16	1	Female	5	2	7
IoA-02 dam x IoA-02 sire	16	2	Female	4	1	5
IoA-02 dam x IoA-02 sire	32	1	Female	2	4	6
IoA-02 dam x IoA-02 sire	32	2	Female	4	2	6
IoA-02 dam x IoA-02 sire	0	1	Male	4	0	4
IoA-02 dam x IoA-02 sire	0	2	Male	5	0	5
IoA-02 dam x IoA-02 sire	1	1	Male	5	0	5
IoA-02 dam x IoA-02 sire	1	2	Male	5	0	5
IoA-02 dam x IoA-02 sire	2	1	Male	5	0	5
IoA-02 dam x IoA-02 sire	2	2	Male	5	0	5
IoA-02 dam x IoA-02 sire	4	1	Male	6	0	6
IoA-02 dam x IoA-02 sire	4	2	Male	6	0	6
IoA-02 dam x IoA-02 sire	8	1	Male	5	0	5
IoA-02 dam x IoA-02 sire	8	2	Male	4	1	5
IoA-02 dam x IoA-02 sire	16	1	Male	2	3	5
IoA-02 dam x IoA-02 sire	16	2	Male	4	1	5
IoA-02 dam x IoA-02 sire	32	1	Male	3	2	5
IoA-02 dam x IoA-02 sire	32	2	Male	0	4	4
Farm_site_1	0	1	Female	8	1	9
Farm_site_1	0	2	Female	10		10
Farm_site_1	0	3	Female	9		9
Farm_site_1	0	1	Male	11		11
Farm_site_1	0	2	Male	9		9
Farm_site_1	0	3	Male	10		10
Farm_site_1	2	1	Female	10		10
Farm_site_1	2	2	Female	10	1	11
Farm_site_1	2	3	Female	10		10
Farm_site_1	2	4	Female	10		10
Farm_site_1	2	5	Female	9		9
Farm_site_1	2	1	Male	8		8
Farm_site_1	2	2	Male	12		12
Farm_site_1	2	3	Male	12		12
Farm_site_1	2	4	Male	9		9
Farm_site_1	2	5	Male	8	1	9
Farm_site_1	2	6	Male	9	1	10
