# Supplementary material for: Key role of mitochondrial mutation Leu107Ser (COX1) in deltamethrin resistance in salmon lice (Lepeophtheirus salmonis)
Source: Sci Rep. 2022 Jun 20;12:10356. doi: 10.1038/s41598-022-14023-1 (PMC9209418; doi:10.1038/s41598-022-14023-1)
Supplement: Supplementary file 6 — Supplementary Information 6. [file 41598_2022_14023_MOESM6_ESM.csv]

## Supplementary Data S5. Raw data of ATP measurements in male adult _L. salmonis_ following drug exposures (Figure 3).
Strain	Treatment	Concentration [ug/L]	ATP [nmoles per animal]
IoA-00	Solvent control	0	2.66
IoA-00	Solvent control	0	2.97
IoA-00	Solvent control	0	4.02
IoA-00	Solvent control	0	2.82
IoA-00	Solvent control	0	3.34
IoA-00	Solvent control	0	3.41
IoA-00	Solvent control	0	3.53
IoA-00	Solvent control	0	3.49
IoA-00	Solvent control	0	4.77
IoA-00	Solvent control	0	2.87
IoA-00	Solvent control	0	2.78
IoA-00	Solvent control	0	4.4
IoA-00	Solvent control	0	4.84
IoA-00	Solvent control	0	2.53
IoA-00	Solvent control	0	2.4
IoA-00	Solvent control	0	3.18
IoA-00	Fenpyroximate	100	2.08
IoA-00	Fenpyroximate	100	1.89
IoA-00	Fenpyroximate	100	3.23
IoA-00	Fenpyroximate	100	1.35
IoA-00	Fenpyroximate	100	1.47
IoA-00	Fenpyroximate	100	2.16
IoA-00	Fenpyroximate	100	1.16
IoA-00	Fenpyroximate	100	2.93
IoA-00	Fenpyroximate	100	2.8
IoA-00	Fenpyroximate	100	3.73
IoA-00	Fenpyroximate	100	3.04
IoA-00	DTM	2	2.26
IoA-00	DTM	2	2.14
IoA-00	DTM	2	1.93
IoA-00	DTM	2	1.34
IoA-00	DTM	2	3.46
IoA-00	DTM	2	2.25
IoA-00	DTM	2	2.12
IoA-00	DTM	2	2.38
IoA-00	DTM	2	2.6
IoA-00	DTM	2	2.59
IoA-00	DTM	2	1.7
IoA-00	DTM	2	2.15
IoA-00	DTM	2	2.57
IoA-00	DTM	2	3.35
IoA-00	DTM	2	3.42
IoA-00	DTM	2	2.9
IoA-02	Solvent control	0	3.61
IoA-02	Solvent control	0	2.63
IoA-02	Solvent control	0	2.09
IoA-02	Solvent control	0	2.27
IoA-02	Solvent control	0	2.69
IoA-02	Solvent control	0	2.41
IoA-02	Solvent control	0	2.04
IoA-02	Solvent control	0	2.96
IoA-02	Solvent control	0	1.25
IoA-02	Solvent control	0	4.47
IoA-02	Solvent control	0	2.36
IoA-02	Solvent control	0	2.91
IoA-02	Solvent control	0	3.18
IoA-02	Solvent control	0	3.13
IoA-02	Solvent control	0	3.4
IoA-02	Solvent control	0	3.05
IoA-02	Solvent control	0	3.25
IoA-02	Solvent control	0	1.76
IoA-02	Solvent control	0	3.33
IoA-02	Fenpyroximate	100	1.03
IoA-02	Fenpyroximate	100	2.06
IoA-02	Fenpyroximate	100	1.71
IoA-02	Fenpyroximate	100	2.9
IoA-02	Fenpyroximate	100	1.09
IoA-02	Fenpyroximate	100	1.46
IoA-02	Fenpyroximate	100	1.93
IoA-02	Fenpyroximate	100	2.11
IoA-02	Fenpyroximate	100	2.68
IoA-02	Fenpyroximate	100	1.68
IoA-02	Fenpyroximate	100	0.6
IoA-02	Fenpyroximate	100	0.86
IoA-02	Fenpyroximate	100	1.08
IoA-02	DTM	2	3.12
IoA-02	DTM	2	3.07
IoA-02	DTM	2	2.83
IoA-02	DTM	2	2.63
IoA-02	DTM	2	2.09
IoA-02	DTM	2	2.26
IoA-02	DTM	2	2.25
IoA-02	DTM	2	2.06
IoA-02	DTM	2	2.72
IoA-02	DTM	2	2.98
IoA-02	DTM	2	2.7
IoA-02	DTM	2	2.61
IoA-10	Solvent control	0	1.81
IoA-10	Solvent control	0	2.21
IoA-10	Solvent control	0	2.63
IoA-10	Solvent control	0	3.22
IoA-10	Solvent control	0	2.74
IoA-10	Solvent control	0	3.21
IoA-10	Fenpyroximate	100	2.88
IoA-10	Fenpyroximate	100	0.59
IoA-10	Fenpyroximate	100	2.17
IoA-10	Fenpyroximate	100	3.13
IoA-10	Fenpyroximate	100	0.95
IoA-10	Fenpyroximate	100	0.33
IoA-10	Fenpyroximate	100	0.29
IoA-10	Fenpyroximate	100	0.95
IoA-10	Fenpyroximate	100	1.41
IoA-10	Fenpyroximate	100	1.41
IoA-10	DTM	2	2.28
IoA-10	DTM	2	1.88
IoA-10	DTM	2	2.12
IoA-10	DTM	2	2.18
IoA-10	DTM	2	3.49
IoA-10	DTM	2	2.08
IoA-10	DTM	2	2.6
IoA-10	DTM	2	1.13
IoA-10	DTM	2	2.75
IoA-10	DTM	2	2.55
IoA-10	DTM	2	2.89
IoA-10	DTM	2	2.18
IoA-10	DTM	2	2.78
IoA-10	DTM	2	1.47
IoA-10	DTM	2	2.03
IoA-10	DTM	2	2.58
IoA-10	DTM	2	3.75
IoA-10	DTM	2	3.19
IoA-10	DTM	2	2.46
